# Supplementary material for: Unraveling the Role of Spicules in Shaping Sponge Body Structure: Evidence from the Early Cambrian Shuijingtuo Formation
Source: Biology (Basel). 2025 Jul 7;14(7):826. doi: 10.3390/biology14070826 (PMC12292252; doi:10.3390/biology14070826)
Supplement: Supplementary file 1 [file biology-14-00826-s001.zip]

Archive with 3 entries (1 files):
- biology-3619852-supplementary/
- biology-3619852-supplementary/biology-3619852-supplementary/
- biology-3619852-supplementary/biology-3619852-supplementary/Video S1_Sponge Spicules-Ren.mp4
